# Supplementary material for: “I’m Torn”: Qualitative Analysis of Dental Practitioner-Perceived Barriers, Facilitators, and Solutions to HPV Vaccine Promotion
Source: Healthcare (Basel). 2024 Apr 3;12(7):780. doi: 10.3390/healthcare12070780 (PMC11011463; doi:10.3390/healthcare12070780)
Supplement: Supplementary file 1 [file healthcare-12-00780-s001.zip]

Archive with 1 entries (1 files):
- HPV Dental_Practitioner Interview_Interview Guide_v1.0.pdf
